# Supplementary material for: Characterisation of Fusarium oxysporum f. sp. radicis-lycopersici in Infected Tomatoes in Inner Mongolia, China
Source: J Fungi (Basel). 2024 Aug 30;10(9):622. doi: 10.3390/jof10090622 (PMC11433067; doi:10.3390/jof10090622)
Supplement: Supplementary file 1 [file jof-10-00622-s001.zip]

Archive with 1 entries (1 files):
- jof-3100733-supplementary.pdf
